# Supplementary material for: Emission and Transcriptional Regulation of Aroma Variation in Oncidium Twinkle ‘Red Fantasy’ Under Diel Rhythm
Source: Plants (Basel). 2024 Nov 17;13(22):3232. doi: 10.3390/plants13223232 (PMC11598538; doi:10.3390/plants13223232)
Supplement: Supplementary file 1 [file plants-13-03232-s001.zip › Table S1.xlsx]

## Sheet: Sheet1
Table S1. Primers used for real-time quantitative PCR
Code	Primer name	Use	Sequence（5’→3’）
1	Cluster-17371.18_TPS-F	qRT-PCR	GCTCTTCTTCCTCTCCACAT
	Cluster-17371.18_TPS-R	qRT-PCR	GGCAGCGATTGTATGTAGTCAT
2	Cluster-65495.1_TPS-F	qRT-PCR	TGCTTCTTCAAACTCATCCG
	Cluster-65495.1_TPS-R	qRT-PCR	CCTTCTCATCAATCAGGCG
3	Cluster-46699.0_TPS-F	qRT-PCR	ATGTCGGGATGTGTCCAGAGTG
	Cluster-46699.0_TPS-R	qRT-PCR	GAGTACATTTTAGTGGGCAA
4	Cluster-60935.10_DXS-F	qRT-PCR	GCTTCAGGTTTATGCGAGA
	Cluster-60935.10_DXS-R	qRT-PCR	AACAAAGGCGTATCTGGC
5	Cluster-47205.4_IDI-F	qRT-PCR	TTTCGTCGGCTCCTTCAA
	Cluster-47205.4_IDI-R	qRT-PCR	GTATCGTGCTCATCAACCAA
6	Cluster-65313.7_LOX-F	qRT-PCR	AAGGCAATCACGAAGGAC
	Cluster-65313.7_LOX-R	qRT-PCR	CGAACTCTAAGGGCGTTATG
7	ACTIN-F	qRT-PCR	GGAGAAACTTGCTTATGTGGC
	ACTIN-R	qRT-PCR	CGTAATGACTTGACCATCCG
